# Supplementary material for: Lactobacillus fermentum 166, Derived from Yak Yogurt from Tibetan Areas of Sichuan, Improves High-Fat-Diet-Induced Hyperlipidemia by Modulating Gut Microbiota and Liver- and Gut-Related Pathways
Source: Foods. 2025 Mar 3;14(5):867. doi: 10.3390/foods14050867 (PMC11898959; doi:10.3390/foods14050867)
Supplement: Supplementary file 1 [file foods-14-00867-s001.zip]

Archive with 1 entries (1 files):
- foods-3447634-supplementary.pdf
